# Supplementary material for: A Dual-Acting Nitric Oxide Donor and Phosphodiesterase 5 Inhibitor Activates Autophagy in Primary Skin Fibroblasts
Source: Int J Mol Sci. 2022 Jun 20;23(12):6860. doi: 10.3390/ijms23126860 (PMC9224465; doi:10.3390/ijms23126860)
Supplement: Supplementary file 1 [file ijms-23-06860-s001.zip]

Archive with 1 entries (1 files):
- ijms-1682541-supplementary figures.pdf
